# Supplementary material for: Biological Activities of Essential Oils and Hydrolates from Different Parts of Croatian Sea Fennel (Crithmum maritimum L.)
Source: Biomolecules. 2025 May 4;15(5):666. doi: 10.3390/biom15050666 (PMC12108800; doi:10.3390/biom15050666)
Supplement: Supplementary file 1 [file biomolecules-15-00666-s001.zip]

Archive with 2 entries (2 files):
- Suppl. Figures.pdf
- Suppl. Tables.pdf
